# Supplementary material for: Polar-Functionalized Polyethylenes Enabled by Palladium-Catalyzed Copolymerization of Ethylene and Butadiene/Bio-Based Alcohol-Derived Monomers
Source: Polymers (Basel). 2023 Feb 19;15(4):1044. doi: 10.3390/polym15041044 (PMC9967981; doi:10.3390/polym15041044)
Supplement: Supplementary file 1 [file polymers-15-01044-s001.zip]

Archive with 1 entries (1 files):
- polymers-2162302-supplementary.pdf
